# Supplementary material for: Genetic Incompatibility Dampens Hybrid Fertility More Than Hybrid Viability: Yeast as a Case Study
Source: PLoS One. 2011 Apr 6;6(4):e18341. doi: 10.1371/journal.pone.0018341 (PMC3071822; doi:10.1371/journal.pone.0018341)
Supplement: Table S1 — (XLS) [file pone.0018341.s002.xls]

## Sheet: Markers
	Primers	Sequences	Size after digestion	Enzymes used for digestion
chr1	AL028WSense	TCCGAATCCTCTCCTGC	SC 305	EcoRⅠ
	AL028WAntisense	TCATCTTTCAGAACCTCATC	SP 103+202
	AL042WS	TGGACGCATTCGCTAAG	SC 623+378	EcoRⅠ
	AL042WA	ATCCTTGTCCCTTCCAC	SP 1001
	AR015WS	AAGACTGAACTGGACGGT	SC 644+110	EcoRⅠ
	AR015WA	CTTGGGATTCTCCTACCTT	SP 754
chr2	BR084WS	CTTGGATGAAACCACGAT	SC 126+407	EcoRⅤ
	BR084WA	TGGAAACAAGCATAGCG	SP 533
	BR155WS	TCAAGAAGCAAGGTAACG	SC 892	BamH1
	BR155WA	CTTCTTTCTAAGGCTTTTTG	SP 379+513
	BR241CS	ATTCTTATCGTGCTCCAG	SC 480+704	BamHⅠ
	BR241CA	CTATCGGGAAGAGGTATC	SP 1184
	BR294WS	TGTTGAGGTGGCAGAAG	SC 712	HindⅢ
	BR294WA	GCCAGCGATAATAGAGTC	SP 329+383
	BL097WS	CGATGACGATGAAAGAGT	SC 1558	EcoRⅤ
	BL097WA	GGTATGCTTCCTATGACTG	SP 548+1010
chr3	CR068WS	AGGGTTTGCCAGGGTCT	SC 195+302	PstⅠ
	CR068WA	GGTTTCCATAGCGTAGCC	SP 497
	CL011CS	ACCGTGGTATGGGGACT	SC 608	BamHⅠ
	CL011CA	TCTTGCTGTTGAGAATGGT	SP 301+307
	CL043CS	CCACCGACTCCTTCAAT	SC 290+550	EcoRⅤ
	CL043CA	CGTGGATGGCAAATAGA	SP 840
	CR038CS	GACTCCGCAAACTTACTACT	SC 121+557	EcoRⅠ
	CR038CA	CCAGTAGGAAATGGTGTG	SP 675
chr4	DR011WS	ATACGCAAAAGCCATCC	SC 294+330	EcoRⅠ
	DR011WA	CCTCTTGAAAAAGCACCG	SP 624
	DR080CS	GAATAGCCAGTGATGTAGCA	SC 60+422	EcoRⅤ
	DR080CA	GCAACCAATGACGATGA	SP 482
	DL122WS	ATGTAACCGTTGTGCCC	SC 575+305	EcoRⅤ
	DL122WA	CAATGGAGTGGCTGGAA	SP 880
	DL210WS	GGTATTGCGTTCTCCAT	SC 677	PvuⅡ
	DL210WA	GCATCTTTGGCTTCTTC	SP 266+411+311+366
	DR126WS	TCCTGCCATAAAGTGTTC	SC 214+298	DraⅠ
	DR126WA	GGTCGTAGGCATTCGTG	SP 512
	DR229WS	GACATCTCAGAATGGGGC	SC 537	HindⅢ
	DR229WA	GCATCACAAAGTAGTTCGTC	SP 251+286
	DR277CS	ACTTTCGGATAATGCCTC	SC 450+156	EcoRⅠ
	DR277CA	CATTGTGCCTCTACTGCT	SP 606
	DR317WS	TGCGGAAAGGAAAAAGG	SC 408+317	HindⅢ
	DR317WA	CTTTTCCTTTCAATCGCC	SP 725
	DR364CS	AAGAAGACGGAAAACTCG	SC 260+584	PstⅠ
	DR364CA	AGAATGTTGAGCCGTGT	SP 844
	DR406WS	GTGGTGAAAGAAAGCGTG	SC 315+242	PstⅠ
	DR406WA	TGGAGAGGAAGGTGGTG	SP 657
	DR456WS	TGTGTTGCTCGTTGGTG	SC 283+458+721+20	PstⅠ
	DR456WA	GTGGTTTTGGGAAGAGAA	SP 741
	DR502CS	TGACCAAGTTTCTGATGC	SC 248+587	EcoRⅤ
	DR502CA	CTTACACAAACCAGCGG	SP 835
	DR539WS	GAGGTATGGTTGTAGATGAC	SC 563	XbaⅠ
	DR539WA	CCAAAGAGCCTGAGCCT	SP 251+312
chr5	EL056WS	GTATGACTTTGTTAGCGAGAC	SC 1027	EcoRⅤ
	EL056WA	CCAAGGTATTTGAGGGTTC	SP 470+557
	ER025WS	AATGCGTGAAGAAAGTGC	SC 217+530	EcoRⅤ
	ER025WA	GACAAAGCAATCTTCTCGT	SP 747
	ER075CS	CCGTTGGTTCTCTCATTG	SC 817	EcoRⅠ
	ER075CA	CCTTGTTACTTCCATCACC	SP 194+584
	ER125WS	TCCGCAGCGAAGAAAAC	SC 109+961	BamHⅠ
	ER125WA	AATCTCATTTCCCATCCAG	SP 1070
	ER176WS	GGTCGTATCTCAATCGCA	SC 768	HindⅢ
	ER176WA	AAGGAGTCTACGGTCGC	SP 118+650
chr6	FL021WS	TGGACACTTCCTGCTCG	SC 670	HindⅢ
	FL021WA	GGAATGGGTATGTCCTGAG	SP 225+424
	FL041WS	TGGATGGTCCTTCTATGG	SC 1287	XbaⅠ
	FL041WA	GCTTTTCCCTTTCCTGA	SP 407+880
	FR048WS	GATACAAGCGAACAGAGAGA	SC 961	EcoRⅤ
	FR048WA	CGAACGACCAAAAAAACTC	SP 157+798
chr7	GL049CS	AATGTTGCCAGGTATGC	SC 242+1256	PstⅠ
	GL049CA	CCACTTTGATTGGTTTGC	SP 1498
	GL111WS	GCTGTGTGGATAGTGGAT	SC 143+547	EcoRⅤ
	GL111WA	TAACATTCTTGGCTTCCC	SP 690
	GL156WS	CTGTTCAGGGAATCTACGA	SC 318+573	EcoRⅤ
	GL156WA	TTGTTTCTGCGAATGGC	SP 891
	GL198WS	GGTTCATTTTGCTGGTG	SC 311	BamHⅠ
	GL198WA	GCCAAAAAGACAGAGTGC	SP 185+126
	GL252CS	TTGCGATGATTTTGGTG	SC 203+615	XbaⅠ
	GL252CA	GAGCATAAGGACGGGAC	SP 818
	GR009CS	CTCCAGAGGAAGCGACA	SC 253+987	PstⅠ
	GR009CA	TCATCTTCTTCCTGCTGC	SP 1240
	GR055WS	TTGCTGGTCCTACATCG	SC 732	PstⅠ
	GR055WA	CATCTTCACCAAGCACATC	SP 117+615
	GR098CS	ATGTTTGAATCTACCCTTGG	SC 748	XbaⅠ
	GR098CA	TGGTAACTTCCACTGACG	SP 526+222
	GR134WS	CAGAATACAAACTCCCGT	SC 443	BamHⅠ
	GR134WA	GGGTATTTCAAGCGTTCC	SP 176+276
	GR270WS	GTCCTATCAGGGAAAAAAG	SC 623	EcoRⅠ
	GR270WA	CGCTCTTGCCATAAGTGTT	SP 177+446
chr8	HL024WS	TGGTAAGAACGGTGGCA	SC 129+450	BamHⅠ
	HL024WA	GGCTGGAAATAGTATGGTT	SP 555
	HR009CS	CTGGTAAAGCAGGTGGC	SC 727	BamHⅠ
	HR009CA	CCTCTGCTATTTCTGCGA	SP 337+390
	HR036WS	CATCACCTCTGCGAAAT	SC 750	EcoRⅠ
	HR036WA	TCGCATTGAGAAATAACTG	SP 116+634
	HR135CS	AGAAGCCAAATCTCCACG	SC 203+215	HindⅢ
	HR135CA	GGTTGTTGTTGTGGTTGAT	SP 409
	HR197WS	TTGCCTTCAACTCCACA	SC 289+372	EcoRⅤ
	HR197WA	CCTCCTCTTCGTCATCAC	SP 661
chr9	IL048WS	TGTTGCCTGTCCCTTGA	SC 804	EcoRⅤ
	IL048WA	TCAAAAGTGGGAGTAACG	SP 393+411
	IL115CS	CGTTGCTGCCTCTGGTA	SC 1253	EcoRⅠ
	IL115CA	ATGAGGGAGCACCAAAG	SP 441+839
	IL156WS	GACGATGATAAGGGCACG	SC 116+184	XbaⅠ
	IL156WA	GGACTTGTTTCGTGTTTGG	SP 300
	IR029WS	GCGTTGGGTTGAGATTG	SC 631	EcoRⅠ
	IR029WA	CCCCCAAACTCTTATTCT	SP 168+463
chr10	JL014WS	TGGTGACGGGACTACAAC	SC 511	HindⅢ
	JL014WA	GGTTTGAGATTCACCCTTC	SP 202+309
	JL074CS	GGAGGAAACAGAGCAGAA	SC 1073	PstⅠ
	JL074CA	TCAGTTCACCTAATGTCCC	SP 160+913
	JL111WS	TGAAGGGCTACAGAAAGG	SC 731	EcoRⅤ
	JL111WA	TGGGCAACCTTGGAATA	SP 173+558
	JL207WS	AGATACCGACCCTAACCA	SC 468+731	XbaⅠ
	JL207WA	AGTTTTCAATGGTCTCCG	SP 1199
	JR059WS	GCATAAGCCCAAACCAT	SC 352+496	EcoRⅠ
	JR059WA	GATTCCGAGGGCATAGG	SP 848
	JR103WS	AAGAGGTGGACAAGAACAAG	SC 93+376	HindⅢ
	JR103WA	AAGCCACGAGACTCCATA	SP 469
	JR152WS	CCAACAAGGGTTCGGTA	SC 144+440	EcoRⅠ
	JR152WA	AACATACGACCATAGCGAC	SP 584
chr11	KL062WS	CAACAGGATTGAACGACA	SC 473	EcoRⅠ
	KL062WA	GCTATGGGAGATGCGAT	SP 192+281
	KL204WS	AGCCAATCGGTAGCGTA	SC 566	BamHⅠ
	KL204WA	CTTTGCCTTCCAATCTTC	SP 129+437
	KR076WS	GGCACCTTGACGAGAAA	SC 545	EcoRⅠ
	KR076WA	CAGGATTTTCTCCACTTTG	SP 130+415
	KR099WS	GGCTATGAGAATGGACTTG	SC 250+227	EcoRⅤ
	KR099WA	TCCTCGCACAACCATAG	SP 477
chr12	LL018CS	GTCCTTGTCAGAGGTATTGTC	SC 571	EcoRⅠ
	LL018CA	CCAAAACTTCGTGGTAATG	SP 252+319
	LR081WS	GCCGTCTTATGTCCTATGT	SC 304+348	BamHⅠ
	LR081WA	CCATACAAGCCATCATAGTG	SP 652
	LR129WS	GTCGGTTACGCAGATGG	SC 893	EcoRⅠ
	LR129WA	TCCGTTCTTTGCCCTTG	SP 399+494
	LR166CS	TCAATGAGCACGGAGATA	SC 185+442	EcoRⅤ
	LR166CA	CTCTCTGTTGGAAATGTAGC	SP 627
	LR228CS	ATCTTCTCCCCATTCAAAC	SC 285+613	EcoRⅤ
	LR228CA	TACGCTATCCAAGAACCAC	SP 898
	LR277CS	CACTTCCGTATGTGATGC	SC 850	EcoRⅠ
	LR277CA	TTATCTTCAGGGCACCA	SP 354+496
	LR368WS	GGACGGGCATTTGTTAC	SC 669	EcoRⅠ
	LR368WA	GCTCTCCCACAACTTATCA	SP 164+505
	LR459WS	GAACAGCCTTTTTCCCTC	SC 820	HindⅢ
	LR459WA	TGTAAGGACAATCCACCC	SP 256+564
chr13	ML130CS	GCCAACGATGGTCTGTG	SC 193+529	EcoRⅤ
	ML130CA	TCGTCCTTCAAAGTCAAAC	SP 722
	MR061WS	ATTTGGACTACATACGCAG	SC 242+455	KpnⅠ
	MR061WA	GAAGGTGAGTCGGGATTA	SP 697
	MR108WS	CTACGCTAAAAAACTTCGC	SC 302+616	XbaⅠ
	MR108WA	AAATACCAGCACCGACG	SP 918
	MR199WS	TGGTTCATTATTGCGGC	SC 579	EcoRⅠ
	MR199WA	CGACTAAAGATGGGGGAG	SP 249+330
	MR319CS	CCCCAGAGGAAGAAAAAG	SC 318+475	PstⅠ
	MR319CA	TCGGGACATTCAATACCT	SP 793
chr14	NL103WS	GCTGTCACGCCAGAAAT	SC 1015	XbaⅠ
	NL103WA	GAATGGGTGCCTCTTGA	SP 428+605
	NL212WS	CACGATACCTTCTGGGC	SC 322+709	PstⅠ
	NL212WA	ATGGCACGGATGATGAA	SP 1031
	NL287WS	ATGCTCTTGGGTTGCTT	SC 621	EcoRⅤ
	NL287WA	TTGACTTCCATTCCTGTG	SP 247+374
	NR059WS	TTCATTGGAACTTCACCC	SC 248+481	BamHⅠ
	NR059WA	CAGCATTATTGCGATTGG	SP 729
chr15	OL078WS	TGAGGGAGAATGAAGGC	SC 680	EcoRⅠ
	OL078WA	GCCATTTGAACTCTCTCG	SP 159+521
	OL153CS	GCAGCCAACCTCCTCTA	SC 315+198	EcoRⅠ
	OL153CA	GGTGGATACTGCCAAGAA	SP 513
	OR116CS	ACATTTCGTTGGGTAGGT	SC 315+320	HindⅢ
	OR116CA	GCAACCTCGTCAATGGA	SP 635
	OR212WS	CCGCCAGACAAGAGAGT	SC 1151	EcoRⅠ
	OR212WA	CTATTGATAACCTGGAGACC	SP 442+709
	OR310CS	AGGAAGCCAACTCCATTA	SC 878	HindⅢ
	OR310CA	TTGACCAACAAGAGAGGC	SP 399+479
	OR341WS	GGTCACCAAGGTCACATT	SC 366+527	HindⅢ
	OR341WA	GAAGGCAAACGGAATCTA	SP 893
	OR381WS	GAAAGCCAAACCAGGAC	SC 680	PstⅠ
	OR381WA	CAACGAAAACAGGAGGC	SP 230+450
chr16	PL116WS	CGAACGACCAGAAAGATT	SC 948	HindⅢ
	PL116WA	TTGACACTATGCCTTTGC	SP 265+683
	PL207WS	CGTTTAGGTGGCAGGAG	SC 651	PstⅠ
	PL207WA	AGACAAGGCACAATGACG	SP 304+347
	PL254WS	GTAATGAGAGTTCTTGGGG	SC 724	XbaⅠ
	PL254WA	GCCTTTGTAATGCTGCTC	SP 285+427
	PR108WS	TGCGAGGAATACCTTGTT	SC 711	HindⅢ
	PR108WA	ACTGGCATAATCGGACG	SP 223+488
	PR160WS	CCTGGGGTTATGGTCTAC	SC 880	EcoRⅠ
	PR160WA	CCAACAATAGCCAAAAAGG	SP 310+570
	PR194CS	GAGGAGTGGAAGAGATTGG	SC 1354	HindⅢ
	PR194CA	ACCACCAATCTGGAACTT	SP 297+1048
mt	Q0250S	CAGCAACACCAAATCAAG
	Q0250A	ATGCTCCATAGAAGACACC
