# Supplementary material for: Genetic Incompatibility Dampens Hybrid Fertility More Than Hybrid Viability: Yeast as a Case Study
Source: PLoS One. 2011 Apr 6;6(4):e18341. doi: 10.1371/journal.pone.0018341 (PMC3071822; doi:10.1371/journal.pone.0018341)
Supplement: Table S2 — (XLS) [file pone.0018341.s003.xls]

## Sheet: Gametes_genotypes
	Gametes	1	2	3	4	5	6	7	8	9	10	11	12	13	14	15	16	17	18	19	20	21	22	23	24	25	26	27	28	29	30	31	32	33	34	35	36	37	38	39	40	41	42	43	44	45	46	47	48
Chromosome	Marker
1	A	Sc	ScSp	Sp	ScSp	Sp	Sc	ScSp	Sc	Sp	Sp	ScSp	Sc	Sc	Sc	Sc	Sc	Sc	Sc	Sp	Sp	ScSp	Sp	Sc	Sp	Sp	Sc	Sc	Sc	Sc	Sp	ScSp	Sp	Sp	Sc	Sp	Sc	Sp	Sc	Sc	Sp	ScSp	Sc	Sp	ScSp	Sp	Sp	Sp	Sc
1	B	Sp	ScSp	Sp	ScSp	Sp	Sc	Sc	Sc	Sp	Sp	ScSp	Sc	Sc	Sc	Sc	Sc	Sc	Sc	Sp	Sc	ScSp	Sp	Sc	Sp	Sp	Sc	Sc	Sc	Sc	Sp	Sc	Sp	Sp	Sc	Sp	Sc	Sp	Sc	Sc	Sp	ScSp	Sc	Sp	ScSp	Sp	Sp	Sp	Sc
1	C	Sp	Sp	Sp	Sp	Sp	Sp	Sc	Sc	Sp	Sp	ScSp	ScSp	Sc	Sc	Sp	ScSp	ScSp	Sp	Sp	ScSp	ScSp	Sc	Sc	Sp	Sp	Sc	Sc	Sc	Sc	Sp	Sc	Sp	Sp	Sc	Sc	Sc	Sp	Sc	Sp	Sp	Sp	Sc	Sp	ScSp	Sp	Sp	Sp	Sc
2	A	Sp	Sc	Sc	Sp	Sp	Sc	Sc	ScSp	Sc	ScSp	Sp	Sp	ScSp	Sp	Sp	Sc	Sp	Sc	Sp	ScSp	Sc	ScSp	Sp	Sc	Sp	Sp	ScSp	Sp	ScSp	Sp	Sc	ScSp	Sc	Sp	Sc	Sp	Sc	Sc	Sc	Sc	Sp	Sp	Sc	Sc	Sp	Sc	Sc	Sc
2	B	Sp	Sc	Sc	Sp	Sc	Sc	Sc	ScSp	Sp	ScSp	Sp	Sp	ScSp	Sp	Sp	Sc	Sp	Sc	Sp	ScSp	Sc	ScSp	Sp	Sc	Sp	Sp	ScSp	Sp	ScSp	Sp	Sc	ScSp	Sp	Sp	Sc	Sp	Sc	Sc	Sp	Sc	Sp	Sc	Sc	Sc	Sp	Sc	Sc	Sc
2	C	Sp	Sc	Sc	Sp	Sc	Sc	Sp	Sc	Sp	ScSp	Sp	Sp	ScSp	Sp	Sp	Sc	Sp	Sc	Sp	ScSp	Sc	ScSp	Sp	Sc	Sp	Sp	Sc	Sp	Sc	Sp	Sc	Sc	Sp	Sp	Sc	Sp	Sc	Sc	Sp	Sc	Sp	Sc	Sp	Sc	Sp	Sc	Sc	Sc
2	D	Sp	Sc	Sc	Sp	Sc	Sc	Sp	ScSp	Sp	ScSp	Sp	Sc	ScSp	Sp	Sc	Sc	Sp	Sc	Sp	ScSp	Sc	ScSp	Sp	Sc	Sp	Sp	ScSp	Sp	ScSp	Sp	Sc	ScSp	Sp	Sp	Sc	Sp	Sc	Sc	Sp	Sc	Sp	Sc	Sp	Sc	Sc	Sc	Sc	Sc
2	E	Sp	Sc	Sc	Sp	Sc	Sc	Sp	ScSp	Sp	ScSp	Sp	Sc	ScSp	Sp	Sc	Sc	Sp	Sc	Sp	ScSp	Sc	ScSp	Sp	Sc	Sp	Sp	ScSp	Sp	ScSp	Sp	Sc	ScSp	Sp	Sp	Sc	Sp	Sc	Sc	Sp	Sc	Sp	Sc	Sp	Sc	Sc	Sc	Sc	Sc
3	A	Sp	Sp	Sc	Sp	Sp	Sc	Sp	Sc	Sp	Sc	Sc	Sc	Sp	Sc	Sp	Sp	Sc	Sc	Sc	Sp	Sp	Sp	Sp	Sc	Sc	Sc	Sp	Sp	Sp	Sp	Sp	Sp	Sc	Sc	Sc	Sp	Sc	Sp	Sp	Sc	Sc	Sp	Sp	Sp	Sc	Sc	Sp	Sp
3	B	Sc	Sp	Sc	ScSp	ScSp	Sc	Sp	Sc	Sp	Sc	Sc	Sc	ScSp	Sc	Sp	Sp	Sc	Sc	Sc	ScSp	ScSp	ScSp	ScSp	Sc	Sc	Sc	ScSp	Sp	Sp	Sp	Sp	Sp	Sc	Sc	Sc	Sp	Sc	Sp	Sc	Sc	Sc	Sp	Sp	Sc	Sc	Sc	Sp	ScSp
3	C	Sc	Sp	Sc	ScSp	ScSp	Sc	Sp	Sc	Sp	Sc	Sc	Sc	ScSp	Sc	Sp	Sp	Sc	Sc	Sc	ScSp	ScSp	ScSp	ScSp	Sc	Sp	Sc	ScSp	Sp	Sp	Sp	Sp	Sp	Sc	Sc	Sc	Sp	Sc	Sp	Sp	Sc	Sc	Sp	Sp	Sc	Sc	Sc	Sp	ScSp
3	D	ScSp	Sp	Sc	ScSp	ScSp	Sc	Sp	Sc	Sp	Sc	Sc	Sc	ScSp	Sc	Sp	Sp	Sc	Sc	Sc	ScSp	ScSp	ScSp	ScSp	Sc	Sc	Sc	ScSp	Sp	Sp	Sp	Sp	ScSp	Sc	Sc	Sc	Sp	Sc	Sp	Sp	Sc	Sc	Sp	Sp	Sc	Sp	ScSp	Sp	ScSp
4	A	Sp	Sc	Sc	Sp	Sc	Sp	Sp	Sc	ScSp	Sp	Sc	Sc	Sp	Sc	Sc	Sp	Sp	Sc	ScSp	Sp	Sp	ScSp	Sp	Sc	Sc	Sp	Sp	Sp	Sc	Sp	Sp	Sp	Sp	Sp	Sc	Sc	ScSp	Sc	Sc	Sc	Sc	Sc	Sc	Sc	Sp	ScSp	Sp	Sp
4	B	Sp	Sc	Sc	Sp	Sc	Sp	Sp	Sc	Sp	Sp	Sc	Sc	Sp	Sc	Sc	Sp	Sp	Sc	ScSp	Sp	Sp	ScSp	Sc	Sc	Sc	Sp	Sp	Sp	Sc	Sp	Sp	Sp	Sc	Sp	Sc	Sp	Sp	Sc	Sc	Sc	Sc	Sc	Sc	Sc	Sp	ScSp	Sp	Sp
4	C	Sp	Sc	Sp	Sp	Sc	Sp	Sp	Sc	Sp	Sp	Sc	Sc	Sp	Sc	Sc	Sp	Sp	Sp	Sp	Sp	Sp	ScSp	Sc	Sc	Sc	Sp	Sp	Sp	Sc	Sp	Sp	Sp	Sc	Sp	Sc	Sp	Sp	Sc	Sc	Sc	Sc	Sc	Sc	Sc	Sp	ScSp	Sp	Sp
4	D	Sp	Sc	Sp	Sp	Sc	Sp	Sp	Sc	Sp	Sp	Sc	Sc	Sp	Sc	Sc	Sp	Sp	Sp	ScSp	Sp	Sp	ScSp	Sc	Sc	Sc	Sp	Sp	Sp	Sc	Sp	Sp	Sp	Sc	Sp	Sc	Sp	Sp	Sc	Sc	Sc	Sc	Sc	Sc	Sc	Sp	ScSp	Sp	Sp
4	E	Sp	Sc	Sp	Sp	Sp	Sp	Sp	Sc	Sp	Sp	Sc	Sc	Sp	Sc	Sc	Sp	Sp	Sp	Sc	Sp	Sp	ScSp	Sc	Sc	Sc	Sp	Sp	Sp	Sc	Sc	Sp	Sp	Sc	Sp	Sc	Sp	Sp	Sc	Sc	Sp	Sc	Sc	Sc	Sc	Sc	ScSp	Sp	Sp
4	F	Sc	Sc	Sc	Sp	Sp	Sp	Sc	Sc	Sp	Sc	Sc	Sc	Sp	Sc	Sc	Sp	Sp	Sp	Sc	Sp	Sp	ScSp	Sp	Sc	Sc	Sp	Sp	Sp	Sc	Sc	Sc	Sc	Sc	Sp	Sc	Sc	Sc	Sc	Sc	Sc	Sc	Sc	Sc	Sc	Sc	ScSp	Sp	Sp
4	G	Sc	Sc	Sc	Sp	Sp	Sp	Sc	Sc	Sp	Sc	Sc	Sc	Sp	Sc	Sc	Sp	Sp	Sp	Sc	Sp	Sp	ScSp	Sp	Sc	Sc	Sp	Sp	Sp	Sc	Sc	Sc	Sc	Sc	Sp	Sc	Sc	Sc	Sc	Sc	Sc	Sc	Sc	Sc	Sc	Sc	ScSp	Sp	Sp
4	H	Sc	Sc	Sc	Sp	Sp	Sc	Sc	Sc	Sp	Sc	Sc	Sc	Sc	Sc	Sc	Sp	Sp	Sp	Sc	Sp	Sp	ScSp	Sp	Sc	Sc	Sp	Sp	Sp	Sc	Sc	Sc	Sc	ScSp	Sp	Sc	Sc	Sc	Sc	Sc	Sc	Sc	Sc	Sc	Sc	Sc	ScSp	Sp	Sp
4	I	Sc	Sc	Sc	Sp	Sp	Sc	Sc	Sc	Sp	Sc	Sc	Sc	Sc	Sc	Sc	Sp	Sp	Sp	Sc	Sp	Sp	ScSp	Sp	Sc	Sc	Sp	Sp	Sp	Sc	Sc	Sc	Sc	Sc	Sp	Sc	Sc	Sc	Sc	Sc	Sc	Sc	Sc	Sc	Sc	Sc	ScSp	Sp	Sp
4	J	Sc	Sc	Sc	Sp	Sp	Sc	Sc	Sc	Sc	ScSp	Sc	ScSp	Sc	Sc	Sc	Sp	Sp	ScSp	Sc	Sp	ScSp	ScSp	Sp	Sc	Sc	Sp	Sp	Sp	Sc	Sc	Sc	Sc	Sc	ScSp	Sc	Sc	Sc	Sc	Sc	Sc	Sc	Sc	Sc	Sc	Sp	ScSp	Sp	Sp
4	K	Sc	Sc	Sc	Sp	Sp	Sc	Sc	Sc	Sp	Sc	Sc	Sp	Sc	Sc	Sc	Sp	Sp	Sp	Sc	Sp	Sp	ScSp	Sp	Sc	Sc	Sp	Sp	Sp	Sc	Sc	Sc	Sc	Sc	Sp	Sc	Sc	Sc	Sc	Sc	Sc	Sc	Sc	Sc	Sc	Sp	Sp	Sp	Sp
4	L	Sc	Sc	Sc	Sp	Sp	Sc	Sc	Sc	Sp	Sc	Sc	Sp	Sc	Sc	Sc	Sp	Sp	Sp	Sc	Sp	Sp	ScSp	Sp	Sc	Sc	Sp	Sp	Sp	Sc	Sc	Sc	Sc	Sc	Sp	Sc	Sc	Sc	Sc	Sc	Sc	Sc	Sc	Sc	Sc	Sp	ScSp	Sp	Sp
4	M	Sc	Sc	Sc	Sp	Sp	Sp	Sc	Sc	Sp	Sc	Sc	Sp	Sc	Sc	Sc	Sp	Sp	Sp	Sc	Sp	Sp	ScSp	Sp	Sc	Sc	Sp	Sp	Sp	Sc	Sc	Sc	Sc	Sc	Sp	Sc	Sc	Sc	Sc	Sc	Sc	Sc	Sc	Sc	Sc	Sp	ScSp	Sp	Sp
5	A	Sp	Sc	Sp	Sc	Sc	Sp	Sp	Sp	Sc	Sc	Sc	Sp	Sc	Sc	Sp	Sc	Sp	Sp	Sp	Sc	Sc	Sp	Sp	Sc	Sc	Sc	Sc	Sc	Sp	Sc	Sc	Sc	Sc	Sp	Sp	Sc	Sc	Sp	Sc	Sp	Sp	Sp	Sp	Sp	Sp	Sc	Sp	Sp
5	B	Sp	Sc	Sp	Sp	Sc	Sp	Sp	Sp	Sc	Sc	Sc	Sp	Sc	Sc	Sp	Sc	Sp	Sp	Sp	Sc	Sc	Sp	Sc	Sc	Sc	Sc	Sc	Sc	Sp	Sc	Sc	Sp	Sc	Sp	Sp	Sc	ScSp	Sp	Sc	Sp	Sp	Sp	Sp	Sp	Sp	Sc	Sp	Sp
5	C	Sp	Sc	Sp	Sp	Sc	Sp	Sp	Sp	Sc	Sc	Sc	Sp	Sc	Sc	Sp	Sc	Sp	Sp	Sp	Sc	Sc	Sp	Sc	Sc	Sc	Sc	Sc	Sc	Sp	Sc	Sc	Sp	Sc	Sp	Sp	Sc	Sc	Sp	Sc	Sp	Sp	Sp	Sp	Sp	Sp	Sc	Sp	Sp
5	D	Sp	Sc	Sp	Sp	Sc	Sp	Sp	Sp	Sc	Sc	Sc	Sp	Sc	Sc	Sp	Sc	Sp	Sp	Sp	Sc	Sc	Sp	Sc	Sc	Sc	Sp	Sc	Sc	Sp	Sc	Sc	Sp	Sc	Sp	Sp	Sc	Sc	Sc	Sp	Sp	Sp	Sc	Sp	Sp	Sp	Sc	Sp	Sp
5	E	Sp	Sc	Sp	Sp	Sc	Sp	Sp	Sp	Sc	Sp	Sc	Sp	Sc	Sc	Sp	Sc	Sp	Sp	Sp	Sc	Sc	Sp	Sp	Sc	Sc	Sc	Sc	Sc	Sp	Sc	Sc	Sp	Sc	Sp	Sp	Sc	Sc	Sc	Sc	Sp	Sp	Sp	Sp	ScSp	Sp	Sc	Sp	Sp
6	A	Sc	Sc	Sp	Sc	Sc	Sp	Sp	Sc	Sp	Sp	Sp	Sp	Sp	Sp	Sc	Sp	Sc	Sc	Sp	Sc	Sc	Sp	Sc	Sc	Sc	Sp	Sc	Sp	Sp	Sp	Sc	Sc	Sp	Sp	Sc	Sp	Sc	Sp	Sc	Sp	Sc	Sp	Sp	Sc	Sp	Sc	Sc	Sp
6	B	Sc	Sc	Sp	Sc	Sc	Sp	Sp	Sc	Sp	Sp	Sp	Sp	Sp	Sp	Sc	Sp	Sc	Sc	Sp	Sp	Sc	Sp	Sc	Sc	Sc	Sp	Sc	Sp	Sp	Sp	Sc	Sc	Sp	Sp	Sc	Sp	Sc	Sp	Sc	Sp	Sc	Sp	Sp	Sc	Sp	Sc	Sc	Sp
6	C	Sc	Sc	Sp	Sc	Sc	Sp	Sp	Sc	Sp	Sp	Sp	Sp	Sp	Sp	Sc	Sp	Sc	Sc	Sp	Sp	Sc	Sp	Sc	Sc	Sc	Sp	Sc	Sp	Sp	Sp	Sc	Sc	Sp	Sp	Sc	Sc	Sp	Sp	Sc	Sp	Sc	Sp	Sp	Sc	Sp	Sc	Sc	Sp
7	A	Sc	Sc	Sc	Sc	Sc	Sc	Sp	Sp	Sp	Sc	Sp	Sc	Sp	Sc	Sc	Sp	Sp	Sc	ScSp	Sc	Sc	Sp	Sc	Sc	Sc	Sc	Sp	Sc	Sp	Sc	Sc	Sc	Sp	Sc	Sp	Sc	Sp	Sc	Sc	Sp	Sc	Sc	Sc	Sp	Sc	Sc	Sc	Sc
7	B	Sc	Sc	Sc	Sc	Sc	Sc	Sc	Sp	Sp	Sc	Sc	Sc	Sp	Sc	Sc	Sp	Sp	Sc	Sp	Sc	Sc	Sp	Sc	Sc	Sc	Sc	Sp	Sc	Sp	Sc	Sc	Sc	Sp	Sc	Sp	Sp	Sp	Sc	Sc	Sp	Sc	Sc	Sc	Sp	Sc	Sc	Sc	Sc
7	C	Sc	Sc	Sc	Sc	Sc	Sc	Sc	Sp	Sp	Sc	Sc	Sc	Sp	Sc	Sp	Sp	Sp	Sc	ScSp	Sc	Sc	Sp	Sc	Sc	Sc	Sc	Sp	Sc	Sp	Sc	Sc	Sc	Sp	Sc	Sp	Sp	Sp	Sc	Sc	Sp	Sc	Sc	Sc	Sp	Sc	Sc	Sc	Sc
7	D	Sc	Sc	Sc	Sc	Sc	Sc	Sc	Sp	Sp	Sc	Sc	Sc	Sp	Sc	Sp	Sp	Sp	Sc	Sp	Sc	Sc	Sp	Sc	Sc	Sc	Sc	Sp	Sc	Sp	Sc	Sc	Sc	Sp	Sc	Sp	Sp	Sp	Sp	Sc	Sp	Sc	Sc	Sc	Sp	Sc	Sc	Sc	Sc
7	E	Sc	Sc	Sc	Sp	Sc	Sc	Sc	Sp	Sp	Sc	Sc	Sc	Sp	Sc	Sp	Sp	Sc	Sp	Sp	Sc	Sc	Sp	Sc	Sc	Sc	Sc	Sp	Sc	Sp	Sc	Sc	Sc	Sp	Sc	Sp	Sp	Sp	Sp	ScSp	Sp	Sc	Sc	Sc	Sc	Sc	Sc	Sc	Sc
7	F	Sc	Sc	Sc	Sp	Sc	Sc	Sc	Sp	Sp	Sc	Sc	Sc	Sp	Sc	Sc	Sp	Sp	Sc	ScSp	Sc	Sc	Sp	Sc	Sc	Sc	Sc	Sp	Sc	Sp	Sc	Sc	Sc	Sp	Sc	Sp	Sp	Sc	Sp	Sc	Sp	Sc	Sp	Sc	Sc	Sc	Sc	Sc	Sc
7	G	Sc	Sc	Sc	Sc	Sc	Sc	Sc	Sp	Sp	Sc	Sc	Sc	Sp	Sc	Sc	Sp	Sp	Sc	ScSp	Sc	Sc	Sp	Sc	Sc	Sc	Sc	Sp	Sc	Sp	Sc	Sc	Sc	Sp	Sc	Sp	Sp	Sc	Sp	Sc	Sp	Sc	Sc	Sc	Sc	Sc	Sc	Sc	Sc
7	H	Sp	Sc	Sc	Sc	Sc	Sc	Sc	Sp	Sp	Sc	Sc	Sc	Sp	Sc	Sc	Sp	Sp	Sc	ScSp	Sc	Sc	Sp	Sc	Sc	Sc	Sc	Sc	Sc	Sp	Sc	Sc	Sc	Sp	Sc	ScSp	Sp	Sc	Sp	Sc	Sc	Sp	Sc	Sc	Sc	Sc	Sc	Sc	Sp
7	I	Sp	Sc	Sc	Sp	Sc	Sc	Sc	Sp	Sp	Sc	Sc	Sc	Sp	Sc	Sc	Sp	Sp	Sc	ScSp	Sc	Sc	Sp	Sc	Sc	Sc	Sc	Sp	Sc	Sp	Sc	Sc	ScSp	ScSp	Sc	Sp	Sp	Sc	Sp	Sc	ScSp	Sc	Sc	Sc	Sc	Sc	Sc	Sc	Sp
7	J	Sp	Sc	Sc	Sp	Sc	Sc	Sc	Sp	Sp	Sc	Sc	Sc	Sp	Sc	Sc	Sp	Sp	Sc	ScSp	Sc	Sc	Sp	Sc	Sc	Sc	Sc	Sp	Sc	Sp	Sc	Sc	Sc	Sp	Sc	Sp	Sp	Sc	Sp	Sc	Sp	Sp	Sc	Sc	Sc	Sc	Sc	Sp	Sp
8	A	Sc	Sp	Sc	Sc	Sp	Sc	ScSp	Sp	Sc	Sc	Sp	Sp	Sc	Sp	ScSp	Sc	Sc	Sc	Sc	Sp	Sc	Sp	ScSp	Sp	Sc	Sp	Sp	Sc	Sp	ScSp	Sc	ScSp	Sc	Sc	Sc	Sp	Sc	Sc	Sc	ScSp	Sp	Sp	Sp	Sc	Sp	Sc	Sp	Sp
8	B	Sc	Sp	Sc	Sc	Sp	Sc	ScSp	Sp	Sc	Sc	Sp	Sp	Sc	Sp	ScSp	Sc	Sc	Sc	Sc	Sp	Sc	Sp	ScSp	Sp	Sc	Sp	Sp	Sc	Sp	ScSp	Sc	ScSp	Sc	Sc	Sc	Sp	ScSp	Sc	Sp	Sp	Sp	Sp	Sp	Sc	Sp	Sc	Sp	Sp
8	C	Sc	Sp	Sc	Sc	Sp	Sc	ScSp	Sp	Sc	Sc	Sp	Sp	Sc	Sp	ScSp	Sc	Sc	Sc	Sc	Sp	Sc	Sp	ScSp	Sp	Sp	Sp	Sp	Sc	Sp	ScSp	Sc	ScSp	Sc	Sc	Sc	Sp	Sc	Sp	Sp	Sp	Sp	Sp	Sp	Sc	Sp	Sc	Sp	Sp
8	D	Sc	Sc	Sc	Sc	Sp	Sc	ScSp	Sp	Sc	Sc	Sp	Sp	Sc	Sc	ScSp	Sc	Sc	Sc	Sc	Sp	Sc	Sp	ScSp	Sp	Sp	Sc	Sp	Sc	Sp	Sp	Sc	ScSp	Sc	Sc	Sc	Sp	Sc	Sp	Sp	Sp	Sp	Sp	Sp	Sc	Sp	Sc	Sp	Sp
8	E	Sc	Sc	Sc	Sc	Sp	Sc	ScSp	Sp	Sc	Sc	Sp	Sp	Sc	Sc	ScSp	Sc	Sc	Sc	Sc	Sp	Sc	Sp	ScSp	Sp	Sp	Sc	Sp	Sc	Sp	ScSp	Sc	ScSp	Sc	Sc	Sc	Sp	ScSp	Sp	Sp	Sp	Sp	Sp	Sp	Sc	Sc	Sc	Sp	Sp
9	A	Sp	Sp	Sp	Sc	ScSp	Sp	Sc	Sc	Sc	Sp	Sp	Sp	Sc	Sc	Sc	Sc	Sc	Sp	Sc	Sc	Sc	Sc	Sc	Sc	Sp	Sp	Sp	Sp	Sp	ScSp	Sc	Sp	Sp	Sp	Sp	Sp	Sp	Sc	Sc	ScSp	Sp	Sp	ScSp	Sc	Sp	Sp	Sp	Sc
9	B	Sp	ScSp	Sp	Sp	ScSp	Sp	Sp	Sc	Sc	Sp	Sp	Sp	Sc	Sc	Sc	Sp	Sc	Sp	Sc	Sc	Sc	Sc	Sc	Sc	Sc	Sp	Sp	Sp	Sp	ScSp	Sc	Sp	ScSp	ScSp	Sp	Sp	Sp	Sc	Sc	Sp	Sp	Sp	Sp	Sc	Sp	Sp	Sp	Sc
9	C	Sp	Sp	Sp	Sp	ScSp	Sp	Sp	Sc	Sc	Sp	Sp	Sp	Sc	Sc	Sc	Sp	Sc	Sp	Sc	Sc	Sc	Sc	Sc	Sc	Sp	Sp	Sp	Sp	Sp	ScSp	Sc	ScSp	Sp	ScSp	Sp	Sp	Sp	Sc	Sc	ScSp	Sp	Sp	ScSp	Sc	Sp	Sp	Sp	Sc
9	D	Sp	Sp	Sp	Sp	ScSp	Sp	Sc	Sc	Sc	Sp	Sp	Sp	Sc	Sc	Sc	Sp	Sc	Sp	Sc	Sc	Sc	Sc	Sc	Sc	Sp	Sp	Sp	Sp	Sp	ScSp	Sc	ScSp	Sp	ScSp	Sp	Sp	Sp	Sp	Sc	ScSp	Sp	Sp	ScSp	Sc	Sp	Sp	Sp	Sc
10	A	Sp	Sp	Sc	Sc	Sp	Sp	Sc	Sp	Sc	Sc	Sc	Sc	Sc	Sc	Sc	Sc	Sc	Sc	Sc	Sc	Sc	Sc	Sc	Sc	Sc	Sc	Sc	Sc	Sc	Sc	Sc	Sc	Sc	Sc	Sc	Sp	Sp	Sc	Sc	Sc	Sc	Sc	Sc	Sc	Sc	Sc	Sc	Sc
10	B	Sp	Sc	Sc	Sc	Sp	Sp	Sc	Sc	Sp	Sc	Sc	Sc	Sc	Sc	Sc	Sc	Sc	Sc	Sc	Sc	Sc	Sc	Sc	Sc	Sc	Sc	Sc	Sc	Sc	Sc	Sc	Sc	Sc	Sc	Sc	Sp	Sp	Sc	Sc	Sc	Sc	Sc	Sc	Sc	Sc	Sc	Sc	Sc
10	C	Sp	Sp	Sc	Sc	Sp	Sp	Sc	Sc	Sp	Sc	Sp	Sc	Sc	Sp	Sc	Sp	Sp	Sp	Sc	Sc	Sc	Sc	Sp	Sc	Sc	Sp	Sc	Sc	Sp	Sc	Sc	Sc	Sc	Sp	Sp	Sp	Sc	Sc	Sc	Sc	Sc	Sc	Sc	Sc	Sp	Sp	Sp	Sc
10	D	Sp	Sp	Sc	Sc	Sp	Sp	Sc	Sp	Sp	Sc	Sp	Sc	Sc	Sp	Sc	Sc	Sp	Sp	Sc	Sc	Sc	Sc	Sp	Sc	Sc	Sc	Sc	Sc	Sp	Sc	Sc	Sc	Sp	Sp	Sp	Sp	Sc	Sc	Sc	Sc	Sc	Sc	Sc	Sc	Sp	Sp	Sc	Sc
10	E	Sp	Sp	Sc	Sc	Sp	Sp	Sc	Sp	Sp	Sc	Sp	Sc	ScSp	Sp	Sc	Sc	Sp	Sc	Sc	Sc	Sc	Sc	Sp	Sc	Sc	Sc	Sc	Sc	Sc	Sp	Sc	Sc	Sp	Sc	Sp	Sp	Sc	Sc	Sc	Sc	Sc	Sc	Sc	Sc	Sp	Sp	Sc	Sc
10	F	Sp	Sp	Sc	Sp	Sp	Sc	Sc	Sp	Sp	Sc	Sp	Sp	Sc	Sp	Sc	Sc	Sp	Sc	Sc	Sc	Sp	Sc	Sc	Sc	Sc	Sc	Sc	Sc	Sp	Sp	Sc	Sc	Sc	Sc	Sp	Sp	ScSp	Sc	Sc	Sc	Sp	Sc	Sc	Sc	Sp	Sp	Sc	Sc
10	G	Sp	Sp	Sc	Sp	Sp	Sc	Sc	Sp	Sp	Sc	Sp	Sp	Sc	Sp	Sc	Sc	Sp	Sc	Sc	Sc	Sp	Sc	Sc	Sc	Sc	Sc	Sc	Sc	Sp	Sp	Sc	Sc	ScSp	Sc	Sp	Sp	Sp	Sc	Sc	Sc	Sp	Sc	Sc	Sc	Sc	Sp	Sc	Sc
11	A	Sp	Sp	Sp	Sc	Sp	Sp	Sp	Sc	Sc	Sp	Sp	Sc	Sp	Sc	Sc	Sc	Sc	Sc	Sc	Sp	Sp	Sp	Sp	Sc	Sc	Sc	ScSp	Sp	Sc	Sp	Sc	ScSp	Sp	Sp	Sp	Sp	Sc	ScSp	Sc	Sp	Sp	Sp	Sp	Sc	Sc	Sp	ScSp	Sp
11	B	Sp	Sp	Sc	Sp	Sp	Sp	Sc	Sc	Sc	Sp	Sp	Sc	Sp	ScSp	Sc	Sc	Sc	Sc	Sp	Sc	Sp	Sc	Sp	Sp	Sp	Sc	ScSp	Sp	Sc	Sp	Sp	Sc	Sp	Sp	Sp	Sp	Sc	ScSp	Sc	Sp	Sp	Sp	Sp	Sp	Sc	Sp	ScSp	Sp
11	C	Sp	Sp	Sc	Sc	Sp	Sc	Sc	Sc	Sc	Sp	Sp	Sc	Sp	ScSp	Sp	Sc	Sc	Sc	Sc	ScSp	Sp	Sp	Sp	Sc	Sc	Sc	Sc	Sp	Sc	Sp	Sp	ScSp	Sc	Sp	Sc	Sp	Sc	ScSp	Sc	Sp	Sp	Sp	Sc	Sc	Sc	Sp	ScSp	Sp
11	D	Sp	Sp	Sc	Sp	Sp	Sc	Sc	Sc	Sc	Sp	Sp	Sc	Sp	Sp	Sp	Sc	Sc	Sc	Sc	Sc	Sp	Sc	Sp	Sp	Sp	Sc	ScSp	Sp	Sc	Sp	Sp	ScSp	Sc	Sp	Sc	Sp	Sc	ScSp	Sp	Sp	Sp	Sp	Sc	Sc	Sc	Sp	ScSp	Sp
12	A	Sc	Sc	Sc	Sc	Sp	Sp	Sc	Sc	Sp	Sp	Sc	ScSp	Sc	Sc	Sc	Sc	ScSp	Sc	Sp	Sc	Sc	Sc	Sc	Sp	Sp	Sc	Sp	Sc	Sc	Sp	Sc	Sc	Sc	Sp	Sp	Sc	Sc	Sp	Sc	Sp	Sc	Sc	Sp	Sp	Sc	Sc	Sc	Sp
12	B	Sp	Sc	Sc	Sc	Sp	Sp	Sc	Sc	Sp	Sc	Sc	Sp	Sc	Sc	Sc	Sc	Sp	Sp	Sp	Sc	Sc	Sp	Sc	Sp	Sp	ScSp	Sp	Sc	Sc	Sp	Sc	Sp	Sc	Sp	Sp	Sc	Sc	Sp	Sp	Sc	Sc	ScSp	Sp	Sp	Sc	Sc	Sp	Sp
12	C	Sp	Sc	Sc	Sc	Sp	Sp	Sc	Sc	Sp	Sc	Sc	Sp	Sc	Sc	Sc	Sc	Sp	Sp	Sp	Sc	Sc	Sp	Sc	Sp	Sp	Sc	Sp	Sc	Sc	Sp	Sc	ScSp	Sc	Sp	Sp	Sc	Sp	Sp	Sc	Sc	Sc	Sc	Sp	ScSp	Sc	Sc	Sp	Sp
12	D	Sp	Sc	Sc	Sc	Sp	Sp	Sc	Sc	Sp	Sc	Sc	Sp	Sc	Sc	Sc	Sc	Sp	Sp	Sp	Sc	Sc	Sp	Sc	Sp	Sp	Sc	Sp	ScSp	Sc	Sc	Sp	Sp	Sc	Sp	Sp	Sc	Sp	Sp	Sc	Sc	Sc	Sc	Sp	Sp	Sc	Sc	Sp	Sp
12	E	Sp	Sc	Sc	Sc	Sp	Sp	Sc	Sc	Sp	Sc	Sc	Sp	Sc	Sc	Sc	Sc	Sp	Sp	Sp	Sc	Sc	Sp	Sc	Sp	Sp	Sc	Sp	Sc	Sc	Sp	Sc	Sp	Sc	Sp	Sp	Sc	Sp	Sp	Sc	Sc	Sc	Sc	Sp	Sp	Sc	Sc	Sp	Sp
12	F	Sp	Sc	Sc	Sc	Sp	Sp	Sc	Sc	Sp	Sc	Sc	Sp	Sc	Sc	Sc	Sc	Sp	Sp	Sc	Sp	Sc	ScSp	Sc	Sp	Sc	Sc	Sp	Sc	Sc	Sp	Sc	Sp	Sc	Sp	Sp	Sp	Sc	Sp	Sc	Sc	Sc	Sc	Sp	Sp	Sc	Sp	Sp	Sp
12	G	Sp	Sc	Sc	Sc	Sp	Sp	Sc	Sc	Sp	Sc	Sc	Sp	Sc	Sp	Sc	Sc	Sp	Sp	Sc	Sc	Sp	Sc	Sc	Sc	Sp	Sc	Sp	Sc	Sc	Sp	Sc	Sc	Sc	Sp	Sp	Sc	Sp	Sp	Sc	Sc	Sc	Sc	Sp	Sp	Sc	Sp	Sp	Sp
12	H	Sc	Sc	Sc	Sp	Sp	Sp	Sp	Sc	Sp	Sc	Sc	Sp	Sc	Sp	Sp	Sc	Sp	Sp	Sc	Sc	Sp	Sc	Sc	Sp	Sp	Sc	Sp	Sc	Sc	Sp	Sc	Sc	Sc	Sp	Sp	Sc	Sp	Sp	Sc	Sc	Sc	Sp	Sp	Sp	Sc	Sp	Sp	Sp
13	A	Sc	Sc	Sc	Sp	Sc	Sc	Sp	Sc	Sc	Sc	Sc	Sp	Sc	Sp	Sc	Sc	Sp	Sp	Sp	Sc	Sc	Sc	Sp	Sp	Sc	Sc	Sc	Sc	Sp	ScSp	Sc	Sc	Sc	Sp	Sc	Sp	ScSp	Sp	Sc	Sp	Sp	Sc	Sc	Sp	Sc	Sc	Sc	Sc
13	B	Sp	Sc	Sc	Sp	Sc	Sp	Sc	Sc	Sc	Sc	Sc	Sp	Sc	Sp	Sc	Sc	Sp	Sp	Sp	Sp	Sp	Sp	Sp	Sp	Sc	Sc	Sc	Sc	Sc	Sp	Sc	Sc	Sp	Sp	Sc	Sp	Sc	Sp	Sc	Sp	Sp	Sc	Sc	Sp	Sc	Sc	Sc	Sp
13	C	Sp	Sc	Sc	Sp	Sc	Sp	Sc	Sc	Sc	Sc	Sc	Sp	ScSp	Sp	Sc	Sc	Sp	Sc	Sp	Sc	Sp	Sc	Sp	Sp	Sc	Sc	Sc	Sc	Sc	ScSp	Sc	Sc	Sp	Sp	Sc	Sp	ScSp	Sp	Sc	Sp	Sp	Sc	Sc	Sp	Sc	Sc	Sc	Sp
13	D	Sp	Sc	Sc	Sp	Sc	Sp	Sc	Sc	Sc	Sc	Sc	Sp	Sc	Sp	Sc	Sc	Sc	Sc	Sp	Sc	Sp	Sc	Sp	Sp	Sc	Sc	Sc	Sc	Sc	ScSp	Sc	Sc	Sp	Sp	Sc	Sp	Sc	Sp	Sc	Sp	Sp	Sc	Sc	Sc	Sc	Sc	Sc	Sp
13	E	Sc	ScSp	Sc	Sp	Sc	Sp	Sc	Sc	Sc	Sc	Sc	Sp	Sc	Sp	Sp	Sc	Sp	Sc	Sp	Sc	Sp	Sp	Sp	Sp	Sc	Sc	Sc	Sc	Sc	ScSp	Sc	Sc	Sp	Sp	Sc	Sp	Sc	Sp	Sc	Sp	Sp	Sc	Sc	Sc	Sc	Sc	Sc	Sp
14	A	Sp	Sp	Sp	Sp	Sp	Sp	Sp	Sp	Sc	Sc	Sc	Sc	Sp	Sp	Sc	Sp	Sp	Sc	Sc	Sp	ScSp	Sc	Sc	Sp	Sp	Sc	ScSp	Sc	Sc	Sp	ScSp	Sp	Sc	Sp	ScSp	Sp	Sc	Sc	Sc	Sp	Sc	Sp	Sp	Sp	Sp	Sp	Sc	Sc
14	B	Sp	Sp	Sp	Sp	Sp	Sp	Sp	Sp	Sc	Sc	Sc	Sc	Sp	Sp	Sc	Sp	Sp	Sc	Sc	Sp	ScSp	Sc	Sc	Sp	Sp	Sc	Sc	Sc	Sc	Sp	ScSp	Sp	Sc	Sp	ScSp	Sp	Sc	Sc	Sp	Sp	Sp	Sp	Sp	Sp	Sp	Sp	Sc	Sc
14	C	Sp	Sp	Sp	Sp	Sp	Sp	Sp	Sp	Sc	Sc	Sc	Sc	Sp	Sp	Sp	Sp	Sp	Sc	Sc	Sp	ScSp	Sc	Sc	Sp	Sp	Sc	Sc	Sc	Sc	Sp	Sc	Sp	Sc	Sp	ScSp	Sp	Sc	Sc	Sp	Sp	ScSp	ScSp	Sp	Sp	Sp	Sp	Sc	Sc
14	D	Sp	Sp	Sp	Sp	Sp	Sp	Sp	Sp	Sp	Sc	Sc	Sc	Sp	Sp	Sp	Sp	Sp	Sc	Sc	Sp	Sp	Sc	Sc	Sp	Sp	Sc	Sc	Sc	Sc	Sp	ScSp	Sp	Sp	Sp	Sp	Sp	Sc	Sp	Sp	Sp	Sc	Sp	Sp	Sp	Sp	Sp	Sc	Sc
15	A	Sc	Sp	Sc	Sp	Sc	Sp	Sp	Sc	ScSp	Sc	Sp	Sp	Sp	Sc	Sc	Sp	Sp	Sc	Sc	Sp	Sc	Sc	Sc	Sc	Sc	Sp	Sc	Sp	Sc	Sc	Sc	Sp	Sc	Sc	Sc	Sc	ScSp	Sp	Sp	Sc	Sc	Sp	Sp	Sp	Sc	Sc	Sc	Sp
15	B	Sc	ScSp	Sc	ScSp	Sc	Sp	ScSp	Sc	Sc	Sc	Sp	Sp	Sp	Sc	Sc	Sc	Sp	Sc	Sc	Sp	Sc	Sc	Sc	Sc	Sc	Sp	Sc	Sp	Sc	Sc	Sc	Sp	Sc	Sc	Sc	Sc	ScSp	ScSp	ScSp	Sc	Sc	ScSp	ScSp	ScSp	Sc	Sc	Sc	Sp
15	C	Sc	Sp	Sc	Sp	Sc	Sp	Sp	Sc	ScSp	Sc	Sp	Sp	Sp	Sc	Sc	Sc	Sp	Sp	Sc	Sc	Sp	Sc	Sc	Sc	Sc	Sc	Sc	Sp	Sc	Sc	Sc	Sp	Sc	Sc	Sc	Sc	ScSp	Sp	Sp	Sc	Sc	Sp	Sp	Sp	Sc	Sc	Sc	Sp
15	D	Sc	Sp	Sc	Sp	Sc	Sp	Sp	Sc	Sc	Sc	Sp	Sp	Sc	Sc	Sc	Sc	Sp	Sp	Sc	Sp	Sc	Sc	Sc	Sc	Sc	Sc	Sc	Sp	Sc	Sc	Sc	Sp	Sp	Sp	Sc	Sp	Sc	Sp	Sp	Sc	Sc	Sp	Sp	Sc	Sc	Sc	Sc	Sp
15	E	Sc	Sp	Sc	Sp	Sc	Sp	Sp	Sc	Sc	Sc	Sp	Sp	Sc	Sc	Sc	Sc	Sp	Sp	Sc	Sp	Sc	Sc	Sc	Sc	Sc	Sc	Sc	Sp	Sc	Sc	Sc	Sp	Sp	Sp	Sc	Sp	Sc	Sp	Sp	Sc	Sc	Sp	Sp	Sp	Sc	Sc	Sc	Sp
15	F	Sc	Sp	Sc	Sp	Sc	Sp	Sp	ScSp	Sp	Sc	Sc	Sp	Sc	Sp	Sc	Sc	Sp	Sp	Sp	Sp	Sc	Sc	Sc	Sc	Sc	Sc	Sc	Sp	Sc	Sc	Sc	Sp	Sp	Sp	Sp	Sp	Sp	Sp	Sp	Sc	Sc	Sp	Sp	Sp	Sc	Sc	Sc	Sp
15	G	Sc	Sp	Sc	Sp	Sc	Sp	Sp	Sc	Sc	Sp	Sc	Sp	Sc	Sc	Sc	Sc	Sp	Sp	Sp	Sp	Sc	Sc	Sc	Sc	Sc	Sc	Sc	Sp	Sc	Sc	Sc	Sp	Sp	Sp	Sp	Sc	ScSp	Sp	Sp	Sc	Sc	Sp	Sp	Sp	Sc	Sc	Sc	Sp
16	A	Sp	Sp	Sp	Sp	Sp	Sc	Sp	Sc	Sp	Sp	Sp	Sc	Sc	Sc	Sc	Sp	Sp	Sc	Sc	Sp	Sp	Sc	Sp	Sp	Sp	Sc	Sp	Sc	Sp	Sc	Sp	Sp	Sp	Sc	Sp	Sc	Sp	Sp	Sp	Sc	Sp	Sp	ScSp	Sp	Sc	Sp	Sp	Sc
16	B	Sp	Sp	Sp	Sp	Sp	Sc	Sp	Sc	Sc	Sp	Sp	Sc	Sc	Sc	Sc	Sp	Sp	Sc	Sc	Sp	Sp	Sc	Sp	Sc	Sp	Sc	Sp	Sp	Sc	Sc	Sp	Sp	Sp	Sp	Sp	Sc	ScSp	Sp	Sp	Sc	Sp	Sp	ScSp	Sp	Sc	Sp	Sp	Sc
16	C	Sp	Sp	Sp	Sp	Sc	Sc	Sp	Sc	Sc	Sc	Sp	Sc	Sc	Sc	Sc	Sp	Sp	Sc	Sc	Sp	Sp	Sc	Sp	Sc	Sp	Sc	Sp	Sp	Sc	Sc	Sp	Sp	Sp	Sp	Sp	Sc	Sp	Sp	Sp	Sp	Sp	Sp	ScSp	Sp	Sc	Sp	Sp	Sc
16	D	Sp	Sc	Sp	Sp	Sc	Sc	Sp	Sc	Sc	Sc	Sp	Sc	Sc	Sc	Sc	Sp	Sp	Sp	Sc	Sp	Sp	Sc	ScSp	Sp	Sp	Sc	Sp	Sp	Sc	Sp	Sp	Sp	Sc	Sp	Sp	Sp	Sp	ScSp	Sp	Sp	Sp	Sp	ScSp	Sp	Sc	Sp	Sp	Sc
16	E	Sp	Sc	Sp	Sp	Sc	Sc	Sp	Sc	Sc	Sc	Sp	Sc	Sc	Sc	Sc	Sp	Sp	Sc	Sc	Sp	Sp	Sc	Sp	Sp	Sp	Sc	Sp	Sp	Sc	Sp	Sp	Sp	Sp	Sp	Sp	Sp	ScSp	Sp	Sp	Sp	Sp	Sp	ScSp	Sp	Sc	Sp	Sp	Sc
16	F	Sp	Sc	Sp	Sp	Sc	Sc	Sp	Sp	Sc	Sc	Sc	Sc	Sc	Sc	Sc	ScSp	ScSp	Sc	Sc	ScSp	ScSp	Sc	ScSp	Sp	Sp	Sc	Sp	ScSp	Sc	ScSp	Sp	Sp	Sp	ScSp	Sp	Sp	Sp	Sp	Sp	Sp	Sp	Sp	Sp	Sp	Sc	Sp	Sp	Sc
[truncated: 41 more columns]
